# Supplementary material for: Ecotoxicological Effects of a Biomass-Derived Carbon Adsorbent on the Mussel Mytilus galloprovincialis
Source: Int J Mol Sci. 2026 Jul 17;27(14):6358. doi: 10.3390/ijms27146358 (PMC13409804; doi:10.3390/ijms27146358)
Supplement: Supplementary file 1 [file ijms-27-06358-s001.zip]

Archive with 1 entries (1 files):
- ijms-4359995-supplementary.pdf
